# Supplementary material for: LazyAct: Lazy actor with dynamic state skip based on constrained MDP
Source: PLoS One. 2025 Feb 6;20(2):e0318778. doi: 10.1371/journal.pone.0318778 (PMC11801576; doi:10.1371/journal.pone.0318778)
Supplement: S1 File — (ZIP) [file pone.0318778.s001.zip]

Archive with 3 entries (2 files):
- LazyAct/
- LazyAct/LazyAct_IMPALA.zip
- LazyAct/LazyAct_MAPPO.zip
