# Supplementary material for: LazyAct: Lazy actor with dynamic state skip based on constrained MDP
Source: PLoS One. 2025 Feb 6;20(2):e0318778. doi: 10.1371/journal.pone.0318778 (PMC11801576; doi:10.1371/journal.pone.0318778)
Supplement: S2 File — In reinforcement learning tasks, data is generated from the environment code. (ZIP) [file pone.0318778.s002.zip]

Archive with 35 entries (28 files):
- Data/
- Data/IMPALA Data/
- Data/IMPALA Data/agents/
- Data/IMPALA Data/agents/actor.py
- Data/IMPALA Data/agents/evaluator.py
- Data/IMPALA Data/agents/learner.py
- Data/IMPALA Data/agents/learner_stage0.py
- Data/IMPALA Data/agents/quantizer.py
- Data/IMPALA Data/atari_emulator.py
- Data/IMPALA Data/atari_roms/
- Data/IMPALA Data/atari_roms/alien.bin
- Data/IMPALA Data/atari_roms/bank_heist.bin
- Data/IMPALA Data/atari_roms/beam_rider.bin
- Data/IMPALA Data/atari_roms/breakout.bin
- Data/IMPALA Data/atari_roms/pong.bin
- Data/IMPALA Data/atari_roms/riverraid.bin
- Data/IMPALA Data/environment.py
- Data/IMPALA Data/environment_creator.py
- Data/IMPALA Data/main.py
- Data/IMPALA Data/misc/
- Data/IMPALA Data/misc/q_manager.py
- Data/IMPALA Data/misc/storage.py
- Data/IMPALA Data/misc/__pycache__/
- Data/IMPALA Data/misc/__pycache__/q_manager.cpython-36.pyc
- Data/IMPALA Data/misc/__pycache__/q_manager.cpython-39.pyc
- Data/IMPALA Data/misc/__pycache__/storage.cpython-36.pyc
- Data/IMPALA Data/misc/__pycache__/storage.cpython-39.pyc
- Data/IMPALA Data/models.py
- Data/IMPALA Data/my_optim.py
- Data/MAPPO Data/
- Data/MAPPO Data/mappo_smac.py
- Data/MAPPO Data/MAPPO_SMAC_eval.py
- Data/MAPPO Data/MAPPO_SMAC_main.py
- Data/MAPPO Data/normalization.py
- Data/MAPPO Data/replay_buffer.py
