# Supplementary material for: LazyAct: Lazy actor with dynamic state skip based on constrained MDP
Source: PLoS One. 2025 Feb 6;20(2):e0318778. doi: 10.1371/journal.pone.0318778 (PMC11801576; doi:10.1371/journal.pone.0318778)
Supplement: S2 File — In reinforcement learning tasks, data is generated from the environment code. (ZIP) [file pone.0318778.s002.zip › Data/IMPALA Data/environment_creator.py]

class EnvironmentCreator(object):

    def __init__(self, args):
        """
        Creates an object from which new environments can be created
        :param args:
        """

        from atari_emulator import AtariEmulator
        from ale_python_interface import ALEInterface
        filename = args.rom_path + "/" + args.game + ".bin"
        ale_int = ALEInterface()
        ale_int.loadROM(str.encode(filename))
        self.num_actions = len(ale_int.getMinimalActionSet())
        self.create_environment = lambda i: AtariEmulator(i, args)
