# Supplementary material for: LazyAct: Lazy actor with dynamic state skip based on constrained MDP
Source: PLoS One. 2025 Feb 6;20(2):e0318778. doi: 10.1371/journal.pone.0318778 (PMC11801576; doi:10.1371/journal.pone.0318778)
Supplement: S2 File — In reinforcement learning tasks, data is generated from the environment code. (ZIP) [file pone.0318778.s002.zip › Data/IMPALA Data/my_optim.py]

import torch

class SharedAdam(torch.optim.Adam):
    def __init__(self, params, lr=1e-3, betas=(0.9, 0.99), eps=1e-8,
                 weight_decay=0):
        super(SharedAdam, self).__init__(params, lr=lr, betas=betas, eps=eps, weight_decay=weight_decay)
        # State initialization
        for group in self.param_groups:
            for p in group['params']:
                state = self.state[p]
                state['step'] = 0
                state['exp_avg'] = torch.zeros_like(p.data)
                state['exp_avg_sq'] = torch.zeros_like(p.data)

                # share in memory
                state['exp_avg'].share_memory_()
                state['exp_avg_sq'].share_memory_()
