# Supplementary material for: LazyAct: Lazy actor with dynamic state skip based on constrained MDP
Source: PLoS One. 2025 Feb 6;20(2):e0318778. doi: 10.1371/journal.pone.0318778 (PMC11801576; doi:10.1371/journal.pone.0318778)
Supplement: S2 File — In reinforcement learning tasks, data is generated from the environment code. (ZIP) [file pone.0318778.s002.zip › Data/MAPPO Data/normalization.py]

import numpy as np


class RunningMeanStd:
    # Dynamically calculate mean and std
    def __init__(self, shape):  # shape:the dimension of input data
        self.n = 0
        self.mean = np.zeros(shape)
        self.S = np.zeros(shape)
        self.std = np.sqrt(self.S)

    def update(self, x):
        x = np.array(x)
        self.n += 1
        if self.n == 1:
            self.mean = x
            self.std = x
        else:
            old_mean = self.mean.copy()
            self.mean = old_mean + (x - old_mean) / self.n
            self.S = self.S + (x - old_mean) * (x - self.mean)
            self.std = np.sqrt(self.S / self.n)


class Normalization:
    def __init__(self, shape):
        self.running_ms = RunningMeanStd(shape=shape)

    def __call__(self, x, update=True):
        # Whether to update the mean and std,during the evaluating,update=False
        if update:
            self.running_ms.update(x)
        x = (x - self.running_ms.mean) / (self.running_ms.std + 1e-8)

        return x


class RewardScaling:
    def __init__(self, shape, gamma):
        self.shape = shape  # reward shape=1
        self.gamma = gamma  # discount factor
        self.running_ms = RunningMeanStd(shape=self.shape)
        self.R = np.zeros(self.shape)

    def __call__(self, x):
        self.R = self.gamma * self.R + x
        self.running_ms.update(self.R)
        x = x / (self.running_ms.std + 1e-8)  # Only divided std
        return x

    def reset(self):  # When an episode is done,we should reset 'self.R'
        self.R = np.zeros(self.shape)
